# Supplementary material for: Systematic Review: AI Applications in Liver Imaging with a Focus on Segmentation and Detection
Source: Life (Basel). 2025 Feb 8;15(2):258. doi: 10.3390/life15020258 (PMC11856300; doi:10.3390/life15020258)
Supplement: Supplementary file 1 [file life-15-00258-s001.zip]

Archive with 1 entries (1 files):
- life-3426837-supplementary.pdf
